# Supplementary material for: A new species of the lichenised genus Anamylopsora (Baeomycetaceae, Baeomycetales) from Tengger Desert of China
Source: MycoKeys. 2018 Nov 5;(41):107–18. doi: 10.3897/mycokeys.110.28168 (PMC6232246; doi:10.3897/mycokeys.110.28168)
Supplement: XML Treatment for Anamylopsora pruinosa [file mycokeys.110.28168-treatment1.xml]

<!DOCTYPE tp:taxon-treatment
  PUBLIC "-//TaxonX//DTD Taxonomic Treatment Publishing DTD v0 20100105//EN" "tax-treatment-NSO.dtd">
<tp:taxon-treatment xmlns:tp="http://www.plazi.org/taxpub"><tp:treatment-meta><kwd-group><label>Taxon classification</label><kwd><named-content xmlns:xlink="http://www.w3.org/1999/xlink" content-type="kingdom">Fungi</named-content></kwd><kwd><named-content xmlns:xlink="http://www.w3.org/1999/xlink" content-type="order">Baeomycetales</named-content></kwd><kwd><named-content xmlns:xlink="http://www.w3.org/1999/xlink" content-type="family">Anamylopsoraceae</named-content></kwd></kwd-group><mixed-citation publication-type="journal"><person-group><name><surname>Zuo</surname><given-names>Ya-Bo</given-names></name><name><surname>Liu</surname><given-names>Da-Le</given-names></name><name><surname>Li</surname><given-names>Cui-Xin</given-names></name><name><surname>Chen</surname><given-names>Yu-Hui</given-names></name><name><surname>Wei</surname><given-names>Xin-Li</given-names></name></person-group><article-title>A new species of the lichenised genus <italic><tp:taxon-name><tp:taxon-name-part taxon-name-part-type="genus" reg="Anamylopsora">Anamylopsora</tp:taxon-name-part></tp:taxon-name></italic> (<tp:taxon-name><tp:taxon-name-part taxon-name-part-type="family">Baeomycetaceae</tp:taxon-name-part></tp:taxon-name>, <tp:taxon-name><tp:taxon-name-part taxon-name-part-type="order">Baeomycetales</tp:taxon-name-part></tp:taxon-name>) from Tengger Desert of China</article-title><source>MycoKeys</source><day>5</day><month>11</month><year>2018</year><volume>2018</volume><issue>41</issue><fpage>107</fpage><lpage>118</lpage><pub-id pub-id-type="doi">10.3897/mycokeys.110.28168</pub-id></mixed-citation></tp:treatment-meta><tp:nomenclature><tp:taxon-name>
              <tp:taxon-name-part taxon-name-part-type="genus" reg="Anamylopsora">Anamylopsora</tp:taxon-name-part>
              <tp:taxon-name-part taxon-name-part-type="species" reg="pruinosa">pruinosa</tp:taxon-name-part>
            </tp:taxon-name><tp:taxon-authority>D.L. Liu &amp; X.L. Wei</tp:taxon-authority><tp:taxon-status xmlns:xlink="http://www.w3.org/1999/xlink" xlink:type="simple">sp. nov.</tp:taxon-status><xref ref-type="fig" rid="F2">Figures 2a–i</xref></tp:nomenclature><tp:treatment-sec sec-type="diagnosis" id="SECID0EDZAG"><title>Diagnosis.</title><p>The species is characterised by densely pruinose upper surface, abundantly thick and strong rhizines and terricolous habitat.</p></tp:treatment-sec><tp:treatment-sec sec-type="type material" id="SECID0EIZAG"><title>Type material.</title><p>CHINA. Ningxia: Zhongwei City, Ciu Liu Gou. <named-content xmlns:xlink="http://www.w3.org/1999/xlink" content-type="dwc:verbatimCoordinates" xlink:type="simple"><named-content content-type="geo-json" specific-use="{&#34;type&#34;:&#34;Point&#34;,&#34;coordinates&#34;:[104.585739,37.409700]}" id="NCID0ERZAG" xlink:type="simple">37°24'34.92"N, 104°35'8.66"E</named-content></named-content>, 1577 m alt., on sandy soil, 15 July 2017, D.L. Liu &amp; R. D. Liu XL2017133 (HMAS–L–141383– holotype).</p></tp:treatment-sec><tp:treatment-sec sec-type="description" id="SECID0EWZAG"><title>Description.</title><p>Thallus squamulose, 2–6 cm diam., terricolous, tightly adnate to the substrate. Squamules 2–3 mm diam., more or less imbricate, with areolate crust-like centre and slightly ascending and crenate margin. Upper surface densely pruinose, occasionally naked part khaki, dull to slightly shiny. Lower surface pale brown near the margin, mostly absence of well-developed cortex. Rhizines abundant, ecorticate, simple to branched, 4–6.5 mm long, 0.5–0.8 mm thick. Outer layer of upper cortex pale brown, ca. 50 µm high; inner layer of cortex colourless, 125–150 µm high. Photobiont layer continuous, 50–150 µm high; algal cells green, unicellular. Medulla 112.5–250 µm high, containing pale brown crystals. Lower cortex brownish, 15–17.5 µm high. Apothecia lecideine, marginal, 0.5–2 mm diam., dark brown to black, occasionally cracked, dull, epruinose. Epithecium dark brown, ca. 12.5 µm high. Hymenium colourless, 75–100 µm high, hemi-amyloid; asci clavate, 50–125 × 7.5–12.5 µm, surrounded by an amyloid sheet; tholus more or less well developed, non-amyloid. 4–8 ascospores per asci, i.e. 4, 5, 6, 8; ascospores simple, subglobose, colourless, 7.5–10 µm diam.; paraphyses weakly conglutinated, simple, with slightly thickened and brown pigmented apical cells. Pycnidia marginal, subglobose, dark brown to black, 275–425 × 275–375 µm; conidia shortly bacilliform, colourless, 3.75–5 × 1.25–2.5 µm.</p></tp:treatment-sec><tp:treatment-sec sec-type="chemistry" id="SECID0E2ZAG"><title>Chemistry.</title><p>Alectorialic and barbatolic acids.</p></tp:treatment-sec><tp:treatment-sec sec-type="habitat" id="SECID0EA1AG"><title>Habitat and distribution.</title><p>On the surface of sand soil in the arid region of Northwest China, Tengger Desert, where the annual precipitation is under 200 mm.</p></tp:treatment-sec><tp:treatment-sec sec-type="etymology" id="SECID0EF1AG"><title>Etymology.</title><p>Name refers the whole upper surface being densely pruinose.</p></tp:treatment-sec><tp:treatment-sec sec-type="material" id="SECID0EK1AG"><title>Additional material examined.</title><p>CHINA. Ningxia: Zhongwei City, Ciu Liu Gou. <named-content xmlns:xlink="http://www.w3.org/1999/xlink" content-type="dwc:verbatimCoordinates" xlink:type="simple"><named-content content-type="geo-json" specific-use="{&#34;type&#34;:&#34;Point&#34;,&#34;coordinates&#34;:[104.585739,37.409700]}" id="NCID0ET1AG" xlink:type="simple">37°24'34.92"N, 104°35'8.66"E</named-content></named-content>, 1577 m alt., on sandy soil, 1 June 2018, D.L. Liu et al. ZW2018064 (HMAS–L–141384), ZW2018099 (HMAS–L–141386), ZW2018100 (HMAS–L–141385), ZW2018101 (HMAS–L–141388), ZW2018102 (HMAS–L–141387).</p></tp:treatment-sec><tp:treatment-sec sec-type="notes" id="SECID0EY1AG"><title>Notes.</title><p>As known, <italic><tp:taxon-name><tp:taxon-name-part taxon-name-part-type="genus" reg="Anamylopsora">Anamylopsora</tp:taxon-name-part><tp:taxon-name-part taxon-name-part-type="species" reg="pulcherrima">pulcherrima</tp:taxon-name-part></tp:taxon-name></italic> is saxicolous, growing on calciferous and non-calciferous rocks; upper surface epruinose or more rarely pruinose with more or less white pruinose margin (<xref ref-type="bibr" rid="B28">Timdal 1991</xref>). While the new species, <italic><tp:taxon-name><tp:taxon-name-part taxon-name-part-type="genus" reg="Anamylopsora">A.</tp:taxon-name-part><tp:taxon-name-part taxon-name-part-type="species" reg="pruinosa">pruinosa</tp:taxon-name-part></tp:taxon-name></italic>, is terricolous, growing directly on the surface of sandy soil, with thick and strong rhizines penetrating into the sand. On the other hand, the upper surface of <italic><tp:taxon-name><tp:taxon-name-part taxon-name-part-type="genus" reg="Anamylopsora">A.</tp:taxon-name-part><tp:taxon-name-part taxon-name-part-type="species" reg="pruinosa">pruinosa</tp:taxon-name-part></tp:taxon-name></italic> is densely white pruinose, occasionally very little part naked. Phylogenetic and species delimitation analyses based on ITS sequences (Fig. <xref ref-type="fig" rid="F1">1</xref>) also well supported that they are two different species.</p><fig id="F2" position="float" orientation="portrait"><label>Figure 2.</label><caption><p>The new species <italic><tp:taxon-name><tp:taxon-name-part taxon-name-part-type="genus" reg="Anamylopsora">Anamylopsora</tp:taxon-name-part><tp:taxon-name-part taxon-name-part-type="species" reg="pruinosa">pruinosa</tp:taxon-name-part></tp:taxon-name></italic> (holotype, HMAS–L–141383). <bold>a</bold> Lichen thallus habit of <italic><tp:taxon-name><tp:taxon-name-part taxon-name-part-type="genus" reg="Anamylopsora">Anamylopsora</tp:taxon-name-part><tp:taxon-name-part taxon-name-part-type="species" reg="pulcherrima">pulcherrima</tp:taxon-name-part></tp:taxon-name></italic> (C0090112F, F) <bold>b</bold> Lichen thallus habit of <italic><tp:taxon-name><tp:taxon-name-part taxon-name-part-type="genus" reg="Anamylopsora">Anamylopsora</tp:taxon-name-part><tp:taxon-name-part taxon-name-part-type="species" reg="pruinosa">pruinosa</tp:taxon-name-part></tp:taxon-name></italic> (holotype, HMAS–L–141383), scale in mm <bold>c</bold> Pruinose upper surface of the new species <bold>d</bold> The marginal apothecia of the new species <bold>e</bold> The abundant and thick and strong rhizines (white) at the lower surface <bold>f</bold> The asci with ascospores of the new species <bold>g</bold> The asci in iodine, showing the amyloid sheet <bold>h</bold> The thallus anatomical structure of the new species <bold>i</bold> The shortly bacilliform conidia of the new species. Scale bars: 0.2 mm (<bold>c</bold>); 0.5 mm (<bold>d</bold>); 0.95 mm (<bold>e</bold>); 50 µm (<bold>f, g</bold>); 200 µm (<bold>h</bold>); 50 µm (<bold>i</bold>).</p></caption><graphic xmlns:xlink="http://www.w3.org/1999/xlink" xlink:href="mycokeys-41-107-g002.jpg" position="float" orientation="portrait" xlink:type="simple" id="oo_240146.jpg"/></fig></tp:treatment-sec><tp:treatment-sec><!--Section generated to contain objects referenced in tp:taxon-treatment.--><fig id="F1" position="float" orientation="portrait"><label>Figure 1.</label><caption><p>The maximum likelihood tree of <italic><tp:taxon-name><tp:taxon-name-part taxon-name-part-type="genus" reg="Anamylopsora">Anamylopsora</tp:taxon-name-part></tp:taxon-name></italic> species based on the ITS sequences. The numbers in each node represent bootstrap support (<abbrev xmlns:xlink="http://www.w3.org/1999/xlink" xlink:title="bootstrap support" id="ABBRID0EDRAE" xlink:type="simple">BS</abbrev>) and posterior probability (<abbrev xmlns:xlink="http://www.w3.org/1999/xlink" xlink:title="posterior probability" id="ABBRID0EHRAE" xlink:type="simple">PP</abbrev>) values. Bootstrap values ≥ 75 and posterior probability values ≥ 0.95 were plotted on the branches of the <abbrev xmlns:xlink="http://www.w3.org/1999/xlink" xlink:title="maximum likelihood analysis" id="ABBRID0ELRAE" xlink:type="simple">RAxML</abbrev> tree. Except for the new species <italic><tp:taxon-name><tp:taxon-name-part taxon-name-part-type="genus" reg="Anamylopsora">Anamylopsora</tp:taxon-name-part><tp:taxon-name-part taxon-name-part-type="species" reg="pruinosa">pruinosa</tp:taxon-name-part></tp:taxon-name></italic>, marked by the solid circle ‘●’, all the other sequences were downloaded from GenBank. Scale bar: 0.04 substitution per site.</p></caption><graphic xmlns:xlink="http://www.w3.org/1999/xlink" xlink:href="mycokeys-41-107-g001.jpg" position="float" orientation="portrait" xlink:type="simple" id="oo_240145.jpg"/></fig></tp:treatment-sec><ref-list><ref id="B28"><mixed-citation xmlns:xlink="http://www.w3.org/1999/xlink" xlink:type="simple"><person-group><name name-style="western"><surname>Timdal</surname><given-names>E</given-names></name></person-group> (<year>1991</year>) <article-title><italic><tp:taxon-name><tp:taxon-name-part taxon-name-part-type="genus">Anamylopsora</tp:taxon-name-part></tp:taxon-name></italic>, a new genus in the <tp:taxon-name><tp:taxon-name-part taxon-name-part-type="family">Lecideaceae</tp:taxon-name-part></tp:taxon-name>.</article-title><source>Mycotaxon</source><volume>42</volume>: <fpage>249</fpage>–<lpage>254</lpage>.</mixed-citation></ref></ref-list></tp:taxon-treatment>
